# Supplementary material for: A Pencil-Drawn Electronic Tongue for Environmental Applications
Source: Sensors (Basel). 2021 Jun 29;21(13):4471. doi: 10.3390/s21134471 (PMC8272086; doi:10.3390/s21134471)
Supplement: Supplementary file 1 [file sensors-21-04471-s001.zip]

Archive with 1 entries (1 files):
- sensors-1206057-supplementary.pdf
